# Supplementary material for: Rapidly progressive relapsing polychondritis following surgery for lung adenocarcinoma: a case report
Source: Front Med (Lausanne). 2025 Oct 17;12:1629991. doi: 10.3389/fmed.2025.1629991 (PMC12575204; doi:10.3389/fmed.2025.1629991)
Supplement: Supplementary file 1 [file Supplementary_file_1.xlsx]

## Sheet: Sheet1
Supplement 1 - Diagnostic Criteria of Relapsing Polychondritis
McAdam's criteria(1976)
I.
A.Chondritis of both auricules
B.Non-erosive inflammatory polyarthritis
C.Nasal chondritis
D.Ocular inflammation
E.Tracheal chondritis
F.Cochlear or vestibular damage
II.
Findings of tissue biopsy(ears/nose/trachea)
Definite diagnosis requires 3 or more symptoms in I, along with II
Damiani-Levine's criteria(1979)
1.Three or more symptoms in McAdam's criteria
2.One or more symptoms in McAdam's criteria and tissue findings of the corresponding locations
3.More than anatomically different 2signs react to corticosteroid or dapsone
Michet's criteria(1986)
1.The presence of a proven inflammation in at least two of three of the auricular, nasal, or laryngotracheal cartilages
2.The proven inflammation in one of these cartilages plus two other signs, including ocular inflammation, vestibular dysfunction, seronegative inflammatory arthritis, or hearing loss
